# Supplementary material for: Selection of Boar Sperm by Reproductive Biofluids as Chemoattractants
Source: Animals (Basel). 2020 Dec 30;11(1):53. doi: 10.3390/ani11010053 (PMC7824399; doi:10.3390/ani11010053)
Supplement: Supplementary file 1 [file animals-11-00053-s001.zip]

Archive with 4 entries (4 files):
- Fig S1.PNG
- Fig S2.JPG
- Fig S3.JPG
- Table S1.docx
